# Supplementary material for: Robust Virome Profiling and Whole Genome Reconstruction of Viruses and Viroids Enabled by Use of Available mRNA and sRNA-Seq Datasets in Grapevine (Vitis vinifera L.)
Source: Front Microbiol. 2020 Jun 5;11:1232. doi: 10.3389/fmicb.2020.01232 (PMC7289960; doi:10.3389/fmicb.2020.01232)
Supplement: Supplementary file 1 [file Data_Sheet_1.xls]

## Sheet: Sheet1
Supplementary Tables (S1-S20) for the manuscript entitled "Robust virome profiling and whole genome reconstruction of viruses and viroids enabled by use of available mRNA and sRNAseq datasets in grapevine (Vitis vinifera L.)"
Table S1. Identified viruses and viroids in two tissues (FP,YL) from individual mRNA and sRNA libraries of each cultivar
Individual mRNA library						Individual sRNA library
BB		DK		RG		BB		DK		RG
FP	YL	FP	YL	FP	YL	FP	YL	FP	YL	FP	YL
GLRaV3	GLRaV3	GLRaV3	EnMV1	AaCV1	AGVd	GLRaV3	HSVd	AGVd	GGVA	AGVd	AGVd
GVA	GVA	GVA	EnMV3	AaMV1	GGVA	HSVd		GGVA	GLRaV3	GYSVd1	GLRaV3
GYSVd1	HSVd	GYSVd1	GLRaV3	AGVd	GLRaV3			GLRaV3	GVL	GYSVd2	GYSVd1
HSVd		GYSVd2	GVA	GFkV	GLVd			GYSVd1	GYSVd1	HSVd	GYSVd2
TSV		HSVd	GVB	GGVA	GRSLaV			GYSVd2	GYSVd2		HSVd
			GYSVd1	GLRaV3	GVE			HSVd	HSVd
			GYSVd2	GLRaV4	GVA
			HSVd	GLRaV5	GVB
				GLRaV6	GVF
				GLVd	GVL
				GRSLaV	GYSVd1
				GRVFV	GYSVd2
				GVA	HSVd
				GVB
				GVE
				GVL
				GYSVd1
				GYSVd2
				HSVd
				TSV
Table S2. Identified viruses and viroids using Trinity assembly of individual mRNA libraries, combined mRNAomes and SPAdes assembly of combined mRNAomes
Trinity individual			Trinity combined			SPAdes combined
BB	DK	RG	BB	DK	RG	BB	DK	RG
GLRaV3	EnMV1	AaCV1	GLRaV3	AaCV1	AaCV1	GLRaV3	AaCV1	AaCV1
GVA	EnMV3	AaMV1	GVA	AaMV1	AaMV1	GVA	AaMV1	AaMV1
GYSVd1	GLRaV3	AGVd	GVB	EnMV1	AGVd	GVB	EnMV1	AGVd
HSVd	GVA	GFkV	GYSVd1	EnMV3	EnMV1	GYSVd1	EnMV3	EnMV1
TSV	GVB	GGVA	HSVd	GLRaV3	GFkV	HSVd	GLRaV3	GFkV
	GYSVd1	GLRaV3	TSV	GVA	GGVA	TSV	GVA	GGVA
	GYSVd2	GLRaV4		GVB	GLRaV3		GVB	GLRaV3
	HSVd	GLRaV5		GYSVd1	GLRaV4		GYSVd1	GLRaV4
		GLRaV6		GYSVd2	GLRaV5		GYSVd2	GLRaV5
		GLVd		HSVd	GLRaV6		HSVd	GLRaV6
		GRSLaV			GLVd			GLVd
		GRVFV			GRSLaV			GRSLaV
		GVA			GRVFV			GRVFV
		GVB			GVA			GVA
		GVE			GVB			GVB
		GVF			GVF			GVF
		GVL			GVL			GVL
		GYSVd1			GYSVd1			GYSVd2
		GYSVd2			GYSVd2			HSVd
		HSVd			HSVd			TSV
		TSV			TSV
Table S3. Identified viruses and viroids using CLC assembly of individual sRNA libraries, combined sRNAomes and Velvet assembly of combined sRNAomes
CLC individual			CLC combined			Velvet combined
BB	DK	RG	BB	DK	RG	BB	DK	RG
GLRaV3	AGVd	AGVd	GLRaV3	AGVd	AGVd	GLRaV3	AGVd	AGVd
HSVd	GGVA	GLRaV3	HSVd	GGVA	GLRaV3	GVA	GGVA	GLRaV3
	GLRaV3	GYSVd1		GLRaV3	GRSLaV	HSVd	GLRaV3	GRSLaV
	GVL	GYSVd2		GVF	GVL		GVB	GVE
	GYSVd1	HSVd		GVL	GYSVd1		GVL	GVL
	GYSVd2			GYSVd1	GYSVd2		GYSVd2	GYSVd1
	HSVd			GYSVd2	HSVd		HSVd	GYSVd2
				HSVd				HSVd
Table S4. Identified viruses and viroids from combined mRNAomes, combined sRNAomes and whole transcriptomes of each cultivar by any of the assemblers
Combined mRNAome			Combined sRNAome			Whole transcriptome
BB	DK	RG	BB	DK	RG	BB	DK	RG
GLRaV3	AaCV1	AaCV1	GLRaV3	AGVd	AGVd	GLRaV3	AaCV1	AaCV1
GVA	AaMV1	AaMV1	GVA	GGVA	GLRaV3	GVA	AaMV1	AaMV1
GVB	EnMV1	AGVd	HSVd	GLRaV3	GRSLaV	GVB	AGVd	EnMV1
GYSVd1	EnMV3	EnMV1		GVB	GVE	GYSVd1	EnMV1	GFkV
HSVd	GLRaV3	GFkV		GVF	GVL	HSVd	EnMV3	GGVA
TSV	GVA	GGVA		GVL	GYSVd1	TSV	GGVA	GLRaV3
	GVB	GLRaV3		GYSVd1	GYSVd2		GLRaV3	GLRaV4
	GYSVd1	GLRaV4		GYSVd2	HSVd		GVA	GLRaV5
	GYSVd2	GLRaV5		HSVd			GVB	GLRaV6
	HSVd	GLRaV6					GYSVd2	GLVd
		GLVd						GRSLaV
		GRSLaV						GRVFV
		GRVFV						GVA
		GVA						GVB
		GVB						GVE
		GVF						GVF
		GVL						GVL
		GYSVd1						GYSVd1
		GYSVd2						GYSVd2
		HSVd						HSVd
		TSV						TSV
Table S5. Identified viruses and viroids using SPAdes and Velvet assembly of whole transcriptomes
SPAdes			Velvet
BB	DK	RG	BB	DK	RG
GLRaV3	AaCV1	AaCV1	GLRaV3	AaCV1	AaCV1
GVA	AaMV1	AaMV1	GVA	AGVd	AaMV1
GVB	AGVd	EnMV1	GYSVd1	EnMV1	GFkV
GYSVd1	EnMV1	GFkV	TSV	EnMV3	GGVA
HSVd	EnMV3	GGVA		GGVA	GLRaV3
TSV	GGVA	GLRaV3		GLRaV3	GLRaV4
	GLRaV3	GLRaV4		GVB	GLRaV5
	GVA	GLRaV5			GLRaV6
	GVB	GLRaV6			GLVd
	GYSVd2	GLVd			GRSLaV
		GRSLaV			GRVFV
		GRVFV			GVA
		GVA			GVE
		GVB			GVF
		GVE			GVL
		GVF
		GVL
		GYSVd1
		GYSVd2
		HSVd
		TSV
Table S6. Position of ORFs in each reconstructed complete/ near complete viral genomes and in their corresponding reference genomes
GLRaV3
Region	Reference: NC_004667.1				DK GLRaV3
	Start	End	nt length	aa length	Start	End	nt length	aa length	Product	Note
5'UTR	1	158	158		1	158	158
ORF 1	159	8478	8527	2773	159	8478	8528	2773	polyprotein	+1 frameshift product (the frameshift site is not experimentally confirmed), involved in replication. Containing papain-like protease, methyltransferase, helicase and RdRp domains
ORF 1a	159	6857	6699		159	6857	6699
ORF 1b	6859	8478	1620		6859	8478	1620
ORF 2	8708	8863	156	52	8708	8863	156	52	6 kDa protein	apparently not found in other closteroviruses
ORF 3	9930	10067	138	46	9930	10067	138	46	5 kDa protein	similar to small hydrophobic proteins of other closteroviruses
ORF 4	10086	11735	1650	550	10086	11735	1650	550	59 kDa protein	similar to HSP70; molecular chaperone
ORF 5	11728	13179	1452	484	11728	13179	1452	484	55 kDa protein	similar to other closterovirus genes positioned similarly in genome
ORF 6	13269	14210	942	314	13269	14210	942	314	35 kDa coat protein
ORF 7	14273	15706	1434	478	14273	15706	1434	478	53 kDa protein	diverged copy of the GLRaV-3 coat protein
ORF 8	15717	16274	558	186	15717	16274	558	186	21 kDa protein	apparently not found in other closteroviruses
ORF 9	16271	16804	534	178	16271	16804	534	178	19.6 kDa protein	apparently not found in other closteroviruses
ORF 10	16811	17350	540	180	16811	17350	540	180	19.7 kDa protein	apparently not found in other closteroviruses
ORF 11	17353	17463	111	37	17353	17463	111	37	4 kDa protein	apparently not found in other closteroviruses
ORF 12	17460	17642	183	61	17460	17642	183	61	7 kDa protein	apparently not found in other closteroviruses
3'UTR	17643	17919	277		17643	17919	277
GLRaV3
Region	Reference: MH814489.1				RG GLRaV3
	Start	End	nt length	aa length	Start	End	nt length	aa length	Product	Note
5'UTR	1	738	738		1	709	709
ORF 1a	739	7452	6714	2238	710	7423	6714	2238	polyprotein	papain-like protease, methyl transferase and helicase
ORF 1b	7457	9058	1602	534	7428	9029	1602	534	RNA dependent RNA polymerase	putatively translated through a +1
ORF 2	9288	9443	156	52	9259	9414	156	52	p6
ORF 3	10510	10647	138	46	10481	10618	138	46	small hydrophobic protein
ORF 4	10666	12315	1650	550	10637	12286	1650	550	hsp70-like protein
ORF 5	12308	13759	1452	484	12279	13730	1452	484	p55
ORF 6	13849	14790	942	314	13820	14761	942	314	capsid protein
ORF 7	14853	16286	1434	478	14824	16257	1434	478	capsid protein divergent
ORF 8	16297	16854	558	186	16268	16825	558	186	hypothetical protein
ORF 9	16851	17384	534	178	16822	17355	534	178	p20
ORF 10	17391	17930	540	180	17362	17901	540	180	hypothetical protein
ORF 11	18040	18222	183	61	18011	18193	183	61	hypothetical protein
3'UTR	18223	18558	336		18194	18469	276
GRSLaV									GLRaV2
Region	Reference: NC_004724.1				RG GRSLaV				Reference: NC_007448.1
	Start	End	nt length	aa length	Start	End	nt length	aa length	Start	End	nt length	aa length	Product	Note
5'UTR	1	106	106		1	105	105		1	105	105
ORF 1	107	10280	10173	3391	106	10279	10173	3391	106	10294	10188	3396	polyprotein	containing papain-like protease, methyltransferase/helicase and RNA-dependent RNA polymerase; translated via +1 ribosomal frameshift
ORF 1a	107	8899	8793	2931	106	8898	8793	2931	106	8913	8808	2936
ORF 1b	8901	10280	1380	460	8900	10279	1380	460	8915	10294	1380	460
ORF 2	10373	10543	171	57	10372	10542	171	57	10358	10528	171	57	p6 protein
ORF 3	10552	12351	1800	600	10551	12350	1800	600	10544	12343	1800	600	HSP70-like protein
ORF 4	12278	13882	1605	535	12277	13881	1605	535	12270	13928	1659	553	hsp90-like protein
ORF 5	13845	14516	672	224	13844	14515	672	224	13837	14508	672	224	coat protein duplicate
ORF 6	14604	15200	597	199	14603	15199	597	199	14579	15175	597	199	coat protein
ORF 7	15200	15685	486	162	15199	15684	486	162	15175	15660	486	162	p19 protein
ORF 8	15687	16304	618	206	15686	16303	618	206	15662	16279	618	206	p24 protein
3'UTR	16305	16527	223		16304	16519	216		16280	16494	215
GLRaV4
Region	Reference: KY_821095.1				RG GLRaV4				Reference: NC_016416.1
	Start	End	nt length	aa length	Start	End	nt length	aa length	Start	End	nt length	aa length	Product
5'UTR	1	196	196		1	186	186		1	216	216
ORF 1a	196	7230	7035	2345	187	7221	7035	2345	217	7251	7035	2345	methyltransferase and helicase domain protein
ORF 1b	7223	8776	1554	518	7214	8767	1554	518	7253	8800	1548	516	RNA dependent RNA polymerase
ORF 2	8777	8917	141	47	8768	8908	141	47	8801	8941	141	47	P5 protein
ORF 3	8920	10521	1602	534	8911	10512	1602	534	8944	10545	1602	534	heat shock protein 70
ORF 4	10502	12121	1620	540	10493	12112	1620	540	10526	12145	1620	540	heat shock protein 90-like protein
ORF 5	12202	13020	819	273	12193	13011	819	273	12226	13044	819	273	coat protein
ORF 6	13054	13677	624	208	13045	13671	627	209	13078	13701	624	208	p23 protein
3'UTR	13678	13857	180		13672	13780	109		13702	13830	129
GRVFV
Region	Reference: NC_034205.1				RG GRVFV
	Start	End	nt length	aa length	Start	End	nt length	aa length	Product
5'UTR	1	272	272		1	241	241
ORF 1	273	6629	6357	2119	242	6598	6357	2119	polyprotein
3'UTR	6630	6730	101		6599	6703	105
GVB
Region	Reference: GU733707.1				RG GVB				Reference: NC_003602.1
	Start	End	nt length	aa length	Start	End	nt length	aa length	Start	End	nt length	aa length	Product
5'UTR	1	48	48		1	52	52		1	48	48
ORF 1	49	5178	5130	1710	53	5182	5130	1710	49	5172	5124	1708	replicase
ORF 2	5153	5692	540	180	5157	5696	540	180	5147	5686	540	180	unknown
ORF 3	5562	6527	966	322	5566	6531	966	322	5556	6524	969	323	movement protein
ORF 4	6448	7041	594	198	6452	7045	594	198	6445	7038	594	198	capsid protein
ORF 5	7083	7457	375	125	7087	7461	375	125	7080	7451	372	124	RNA binding protein
3'UTR	7458	7599	142		7462	7621	160		7452	7599	148
GVL
Region	Reference: MH681991.1				RG GVL
	Start	End	nt length	aa length	Start	End	nt length	aa length	Product
5'UTR	1	55	55		1	44	44
ORF 1	56	5146	5091	1697	45	5135	5091	1697	replicase
ORF 2	5143	5754	612	204	5132	5743	612	204	22kDa protein
ORF 3	5783	6589	807	269	5772	6578	807	269	movement protein
ORF 4	6510	7109	600	200	6499	7098	600	200	coat protein
ORF 5	7127	7477	351	117	7116	7466	351	117	nucleic acid binding protein
3'UTR	7478	7584	107		7467	7588	122
GGVA
Region	Reference: NC_031340.1				RG GGVA
	Start	End	nt length	aa length	Start	End	nt length	aa length	Product
IR	1	312	312		1	312	312
ORF 1	313	624	312	104	313	624	312	104	Pre-CP/V2
ORF 2	446	1216	771	257	446	1216	771	257	CP/V1
ORF 3	1641	1213	429	143	1641	1213	429	143	Ren/C3
ORF 4	1783	1364	420	140	1783	1364	420	140	TrAP/C2
ORF 5	2894	1683	1212	404	2894	1683	1212	404	Rep/C1
ORF 6	2647	2390	258	86	2647	2390	258	86	HAP/C4
IR	2895	2905	11		2895	2905	11
Table S7. Length of the partially reconstructed genomes of viruses/ viroids.
Cultivar	Virus	Length of recovered genome (nt)	Length of reference genome (nt)	Genome recovery percentage
BB	GLRaV3	2658	17919	14.8334
	GVA	1722	7351	23.4254
DK	EnMV1*	2534	2571	98.5609
	EnMV3*	2788	2892	96.4039
	GVA	1935	7351	26.3229
	GVB	2216	7599	29.1617
RG	AaMV1	1980	2506	79.0104
	GFkV	3784	7564	50.0264
	GLRaV5	3222	13384	24.0735
	GLRaV6	4351	13807	31.513
	GVA	5347	7351	72.7384
	GVF	1348	7551	17.8519
Only genomes with length more than 1000 nt are indicated
*Due to the absence of intact ORF, the genomes cannot be considered as near complete.
Table S8. Pairwise distance matrix of the RG GVB isolate obtained in this study with the global isolates
	NC_003602.1_GVB	GU733707.1_GVB_H1	EF583906.1_GVB_94/971	KX522545.2_GVB_248	MF991949.1_GVB	JX513897.1_GVB_3138-01	KJ524452.1_GVB_953-1	KY426923.1_GVB_8415	KF700375.1_GVB_QMWH	KX790785.1_GVB_ISA-BR	MN662233_GVB_RG
NC_003602.1_GVB
GU733707.1_GVB_H1	0.268552
EF583906.1_GVB_94/971	0.266441	0.197439
KX522545.2_GVB_248	0.264456	0.210025	0.212638
MF991949.1_GVB	0.275403	0.204923	0.208234	0.218637
JX513897.1_GVB_3138-01	0.269359	0.202745	0.213894	0.213873	0.13295
KJ524452.1_GVB_953-1	0.170529	0.266378	0.272796	0.264668	0.26989	0.271477
KY426923.1_GVB_8415	0.0271919	0.274435	0.26849	0.267839	0.276176	0.269404	0.174942
KF700375.1_GVB_QMWH	0.296257	0.29387	0.301841	0.293274	0.294405	0.292966	0.309046	0.295239
KX790785.1_GVB_ISA-BR	0.316183	0.304641	0.288604	0.301178	0.300689	0.301562	0.306708	0.3199	0.239481
MN662233_GVB_RG	0.272533	0.202926	0.205049	0.216861	0.219477	0.218364	0.274702	0.277139	0.303437	0.311199
Yellow box indicates the diversity of RG GVB genome from the NCBI designated GVB reference genome
Blue box indicates the diversity of RG GVB genome from its most closely related genome
Table S9. Pairwise distance matrix of the RG GLRaV4 isolate obtained in this study with the global isolates
	NC_016416.1_GLRaV4	KY821095.1_GLRaV4_LH3	MF669483.1_GLRaV4_WAMR-4	KY940819.1_GLRaV4_Bt26	MF669481.1_GLRaV4_WASB-5	JX513893.1_GLRaV5_1050-02	KY940818.1_GLRaV4_LH3-1	JX559639.1_GLRaV5_3138-03	FR822696.2_GLRaV5_Y217	KX828702.1_GLRaV5_TRAJ1-BR	MF669482.1_GLRaV4_WALA-9	KJ810572.2_GLRaV4_strain_9	AY297819.1_GLRaV9	FJ467504.1_GLRaV6_Estellat	MN662230_GLRaV4_RG
NC_016416.1_GLRaV4
KY821095.1_GLRaV4_LH3	0.0820223
MF669483.1_GLRaV4_WAMR-4	0.081838	0.0071464
KY940819.1_GLRaV4_Bt26	0.34931	0.392937	0.39355
MF669481.1_GLRaV4_WASB-5	0.345737	0.387671	0.38754	0.070701
JX513893.1_GLRaV5_1050-02	0.346749	0.394282	0.394448	0.0622776	0.0646145
KY940818.1_GLRaV4_LH3-1	0.342753	0.397041	0.397809	0.0740374	0.066653	0.0680261
JX559639.1_GLRaV5_3138-03	0.342492	0.397395	0.398163	0.0745679	0.0668045	0.0678045	0.00698205
FR822696.2_GLRaV5_Y217	0.342354	0.396945	0.398013	0.0746706	0.0669047	0.067274	0.007063	0.00624596
KX828702.1_GLRaV5_TRAJ1-BR	0.352843	0.39765	0.398718	0.0753569	0.0650947	0.0706112	0.0726997	0.073341	0.0732487
MF669482.1_GLRaV4_WALA-9	0.389166	0.396136	0.397465	0.307828	0.303644	0.302714	0.303788	0.304536	0.304201	0.306381
KJ810572.2_GLRaV4_strain_9	0.392997	0.400764	0.4018	0.303296	0.301253	0.299714	0.303319	0.303405	0.303467	0.305439	0.0606438
AY297819.1_GLRaV9	0.402082	0.408087	0.409139	0.309168	0.306308	0.308561	0.30922	0.309037	0.309204	0.310226	0.0688945	0.0623843
FJ467504.1_GLRaV6_Estellat	0.365122	0.410048	0.410832	0.162712	0.200386	0.195967	0.206595	0.206905	0.206678	0.205966	0.335543	0.334593	0.336333
MN662230_GLRaV4_RG	0.0964073	0.0210066	0.0216801	0.375379	0.372421	0.37754	0.382262	0.382784	0.382344	0.382602	0.391171	0.393419	0.402733	0.405441
Yellow box indicates the diversity of RG GLRaV4 genome from the NCBI designated GLRaV4 reference genome
Blue box indicates the diversity of RG GLRaV4 genome from its most closely related genome (The latter genome is also used as reference during mapping in this study)
Table S10. Pairwise distance matrix of the RG GRVFV isolate obtained in this study with the global isolates
	NC_034205.1_GRVFV_Mauzac	MF000325.1_GRVFV_NZ_Ch8021	KY513702.1_GRVFV_CHASS	MF000326.1_GRVFV_NZ_ChTK0004	KX828705.1_GRVFV_TRAJ3-BR	AY706994.1_GRVFV	MN662232_GRVFV_RG
NC_034205.1_GRVFV_Mauzac
MF000325.1_GRVFV_NZ_Ch8021	0.241154
KY513702.1_GRVFV_CHASS	0.168489	0.241182
MF000326.1_GRVFV_NZ_ChTK0004	0.148634	0.238955	0.178211
KX828705.1_GRVFV_TRAJ3-BR	0.179083	0.241961	0.16117	0.175951
AY706994.1_GRVFV	0.252708	0.230361	0.252578	0.254179	0.252483
MN662232_GRVFV_RG	0.241464	0.193868	0.234069	0.244016	0.245221	0.227027
Yellow box indicates the diversity of RG GRVFV genome from the NCBI designated GRVFV reference genome
Blue box indicates the diversity of RG GRVFV genome from its most closely related genome
Table S11. Pairwise distance matrix of the RG GGVA isolate obtained in this study with the global isolates
	NC_031340.1_GGVA_Tamar	KX570616.1_GGVA_Pione	MF163262.1_GGVA_CaS-1	MK690474.1_GGVA_VID280	KX950822.1_GGVA_LN_ANSJ	KX570617.1_GGVA_Koshu_Sanjaku	MF163264.1_GGVA_jarang-fi-1	KX570618.1_GGVA_Scolokertek_Kiralynoje	MF163263.1_GGVA_jaok-vf-1	MF163261.1_GGVA_188-vf-1	KX570615.1_GGVA_Nehelescol	KX570612.1_GGVA_Kyoho	LC424098.1_GGVA_16SM3	KX570613.1_GGVA_Neo-Muscat	KX570610.1_GGVA_Super_Hamburg	MF163265.1_GGVA_shine-fi-1	KX570607.1_GGVA_Nagano_Purple	KX574323.1_GGVA_Longyan2	KX570609.1_GGVA_Black_Beet	KX570614.1_GGVA_Shine_Muscat	KX570611.1_GGVA_Longyan	MK336184.1_GGVA_GS01	MN661401_GGVA_RG
NC_031340.1_GGVA_Tamar
KX570616.1_GGVA_Pione	0.00712393
MF163262.1_GGVA_CaS-1	0.00605237	0.00462459
MK690474.1_GGVA_VID280	0.00748376	0.00498033	0.00462674
KX950822.1_GGVA_LN_ANSJ	0.00784257	0.00498033	0.00534231	0.00569755
KX570617.1_GGVA_Koshu_Sanjaku	0.00784077	0.00497944	0.00462459	0.00284142	0.00533773
MF163264.1_GGVA_jarang-fi-1	0.0092755	0.00569398	0.00748482	0.00784158	0.00712447	0.00748174
KX570618.1_GGVA_Scolokertek_Kiralynoje	0.0092755	0.00569398	0.00748482	0.00784158	0.00712447	0.00748174	0.00141932
MF163263.1_GGVA_jaok-vf-1	0.00248555	0.00640888	0.00533859	0.0067687	0.00712725	0.00712521	0.0092755	0.0092755
MF163261.1_GGVA_188-vf-1	0.00319726	0.00712447	0.00605329	0.00748482	0.00784375	0.00784158	0.00999393	0.00999393	0.000709314
KX570615.1_GGVA_Nehelescol	0.0157744	0.0114405	0.0118019	0.0136077	0.0125255	0.012883	0.014687	0.014687	0.0150522	0.0157767
KX570612.1_GGVA_Kyoho	0.0139587	0.015411	0.0136054	0.0161431	0.0157792	0.0146891	0.0172211	0.0172211	0.0132377	0.0132393	0.0164995
LC424098.1_GGVA_16SM3	0.0139636	0.0146914	0.0136077	0.0154181	0.0143333	0.0146914	0.0164995	0.0164995	0.013243	0.0139657	0.0107141	0.0121561
KX570613.1_GGVA_Neo-Muscat	0.016149	0.0154239	0.0128931	0.0154304	0.0136188	0.0147026	0.0165045	0.0165045	0.015427	0.0161522	0.0118041	0.0143333	0.00713175
KX570610.1_GGVA_Super_Hamburg	0.0157722	0.0150479	0.0114354	0.0150522	0.0117999	0.0143262	0.0168572	0.0168572	0.0150499	0.0157744	0.0132411	0.0143225	0.00856096	0.00713006
MF163265.1_GGVA_shine-fi-1	0.0172364	0.0168748	0.0150663	0.017612	0.0154304	0.0172396	0.0186877	0.0186877	0.0165134	0.0172396	0.0165019	0.0172333	0.0143262	0.0143308	0.0157722
KX570607.1_GGVA_Nagano_Purple	0.0168591	0.014685	0.0136013	0.0146891	0.0143262	0.014685	0.0150444	0.0150444	0.0161357	0.0168612	0.0110734	0.0157703	0.00855865	0.00748606	0.00999612	0.0135968
KX574323.1_GGVA_Longyan2	0.0157686	0.0172254	0.0154156	0.0179602	0.0175952	0.0165019	0.0186747	0.0190397	0.015046	0.0150479	0.0161357	0.0039122	0.0117949	0.0139704	0.014685	0.0168635	0.0154072
KX570609.1_GGVA_Black_Beet	0.0183321	0.0179701	0.0161592	0.0187097	0.0165241	0.0183357	0.0197854	0.0197854	0.0176083	0.0183357	0.0175952	0.0183286	0.0154156	0.0154209	0.0168635	0.00106459	0.0146833	0.0179572
KX570614.1_GGVA_Shine_Muscat	0.027127	0.0256504	0.023084	0.0256598	0.0238215	0.0249201	0.0263732	0.0274839	0.0263955	0.0264005	0.0212416	0.0187016	0.0161431	0.0146995	0.0168748	0.0201556	0.0143284	0.0176047	0.0208895
KX570611.1_GGVA_Longyan	0.0289507	0.0282128	0.0248996	0.0274797	0.0271177	0.0274797	0.0293179	0.0296893	0.0282169	0.0282212	0.0234295	0.021969	0.0215933	0.0205051	0.0208631	0.0175874	0.01831	0.0212351	0.0186819	0.014687
MK336184.1_GGVA_GS01	0.0311647	0.0296814	0.0271017	0.0296893	0.0278421	0.0289467	0.03041	0.0315252	0.0296936	0.0296981	0.0241533	0.021969	0.019768	0.0201389	0.0204971	0.0204995	0.0183065	0.0208685	0.0212321	0.00963508	0.0110746
MN661401_GGVA_RG	0.00784017	0.00426678	0.00533859	0.00641041	0.00641041	0.00640888	0.00712393	0.00712393	0.00712447	0.00784077	0.0136054	0.0143242	0.0154156	0.0154209	0.0143242	0.0172364	0.0161318	0.0161357	0.0183321	0.025655	0.0271054	0.0293139
Yellow box indicates the diversity of RG GGVA genome from the NCBI designated GGVA reference genome
Blue box indicates the diversity of RG GGVA genome from its most closely related genome
Table S12. Pairwise distance matrix of the RG GVL isolate obtained in this study with the global isolates
	MH681991.1_GVL_VL	MH686191.1_GVL	MH643739.1_GVL	MH248020.1_GVL_rs	MN662234_GVL_RG
MH681991.1_GVL_VL
MH686191.1_GVL	0.304471
MH643739.1_GVL	0.313016	0.311001
MH248020.1_GVL_rs	0.314335	0.312593	0.0216263
MN662234_GVL_RG	0.0596922	0.30553	0.314668	0.315767
Blue box indicates the diversity of RG GVL genome from its most closely related genome
Table S13. Pairwise distance matrix of the RG GLVd isolate obtained in this study with the global isolates
	NC_028131.1_GLVd	MN662237_GLVd_RG	LC163596.1_GLVd_GKO	MG770884.1_GLVd_ITA
NC_028131.1_GLVd
MN662237_GLVd_RG	0.0189969
LC163596.1_GLVd_GKO	0.0286451	0.0286995
MG770884.1_GLVd_ITA	0.0222332	0.0158241	0.0189589
Yellow box indicates the diversity of RG GLVd genome from the NCBI designated GLVd reference genome
Blue box indicates the diversity of RG GLVd genome from its most closely related genome
Table S14. Pairwise distance matrix of the RG GRSLaV isolate obtained in this study with the global isolates
	NC_004724.1_GRSLaV	NC_007448.1_GLRaV2_93/955	KU508672.1_GLRaV2_Goldfinger	JX513891.1_GLRaV2_GLV2_1050-02	MH814500.1_GLRaV2_12G4102	DQ286725.2_GLRaV2	MH814495.1_GLRaV2_12G407A	MH814494.1_GLRaV2_12G404	MH814498.1_GLRaV2_12G4103	JQ771955.1_GLRaV2_OR2	FJ436234.1_GLRaV2_OR1	MH814501.1_GLRaV2_14G463	MH814499.1_GLRaV2_12G467	JX559644.1_GLRaV2_3138-07	MH814497.1_GLRaV2_12G410	MN662231_GRSLaV_RG
NC_004724.1_GRSLaV
NC_007448.1_GLRaV2_93/955	0.350782
KU508672.1_GLRaV2_Goldfinger	0.00235549	0.350799
JX513891.1_GLRaV2_GLV2_1050-02	0.00623808	0.35212	0.00722826
MH814500.1_GLRaV2_12G4102	0.00676524	0.352386	0.0075575	0.002946
DQ286725.2_GLRaV2	0.247871	0.352475	0.247554	0.248343	0.249184
MH814495.1_GLRaV2_12G407A	0.248687	0.352242	0.24837	0.249161	0.250004	0.0053783
MH814494.1_GLRaV2_12G404	0.248605	0.353524	0.248288	0.248876	0.249746	0.00597148	0.00610452
MH814498.1_GLRaV2_12G4103	0.24866	0.353557	0.248141	0.248526	0.249571	0.01468	0.0146173	0.0146829
JQ771955.1_GLRaV2_OR2	0.349682	0.116571	0.350398	0.350864	0.351598	0.349131	0.348899	0.348784	0.350504
FJ436234.1_GLRaV2_OR1	0.350481	0.115084	0.351198	0.351465	0.351966	0.349495	0.349263	0.349379	0.350869	0.00491847
MH814501.1_GLRaV2_14G463	0.350348	0.116557	0.351064	0.351332	0.351832	0.350111	0.349879	0.349995	0.35137	0.0062384	0.00524711
MH814499.1_GLRaV2_12G467	0.350648	0.115116	0.351365	0.351633	0.352133	0.3487	0.348468	0.348584	0.34984	0.00432637	0.00379924	0.00505004
JX559644.1_GLRaV2_3138-07	0.350565	0.114899	0.351048	0.35155	0.352284	0.350059	0.349827	0.349711	0.351086	0.00557868	0.00498392	0.00630447	0.00505051
MH814497.1_GLRaV2_12G410	0.351616	0.00393193	0.351633	0.352955	0.353222	0.352909	0.352792	0.353959	0.353758	0.11645	0.114977	0.116518	0.115319	0.11478
MN662231_GRSLaV_RG	0.00196248	0.349865	0.00327422	0.0072297	0.00769134	0.24849	0.249511	0.249225	0.249281	0.348767	0.349565	0.349432	0.349732	0.349649	0.350698
Yellow box indicates the diversity of RG GRSLaV genome from the NCBI designated GRSLaVreference genome (The latter genome is also the most closely related genome to RG GRSLaV)
Table S15. Pairwise distance matrix of the DK and RG GLRaV3 isolates obtained in this study with the global isolates
	MH521115.2_GLRaV3_Mer240	NC_004667.1_GLRaV3	MH814490.1_GLRaV3_14G463	MH814491.1_GLRaV3_14G466	KX756669.1_GLRaV3_TRAJ-BR	MH814489.1_GLRaV3_14G462	MH796135.1_GLRaV3_ID46	JX559645.1_GLRaV3_3138-07	MH814482.1_GLRaV3_12G402	MH521090.2_GLRaV3_Bla223	MH521108.2_GLRaV3_Kat255	GU983863.1_GLRaV3_WA-MR	MH521112.2_GLRaV3_LN3204	MH521089.2_GLRaV3_BHA172	MK804765.1_GLRaV3_NUB-BR	GQ352631.1_GLRaV3_621	EU344893.1_GLRaV3_Cl-766	MH814484.1_GLRaV3_12G445	KY821094.1_GLRaV3_SL37-3	MH521116.2_GLRaV3_Pin244	MN662229_GLRaV3_RG	MK988555.1_GLRaV3_Sau	MH814483.1_GLRaV3_12G438A	MH814486.1_GLRaV3_12G448	KX756668.1_GLRaV3_TC-BR	GQ352632.1_GLRaV3_623	MH814487.1_GLRaV3_12G456	KX701860.1_GLRaV3_ISAB-BR	EU259806.1_GLRaV3_GP18	KJ174518.1_GLRaV3	MH814485.1_GLRaV3_12G446	MN662228_GLRaV3_DK
MH521115.2_GLRaV3_Mer240
NC_004667.1_GLRaV3	0.0651923
MH814490.1_GLRaV3_14G463	0.0786723	0.0231614
MH814491.1_GLRaV3_14G466	0.0787601	0.023241	7.61789e-05
KX756669.1_GLRaV3_TRAJ-BR	0.0791947	0.0233191	0.00297823	0.00305482
MH814489.1_GLRaV3_14G462	0.0788479	0.0231614	0.00290217	0.00297877	0.0025192
MH796135.1_GLRaV3_ID46	0.0793706	0.0232367	0.00374469	0.0038214	0.00320787	0.00343839
JX559645.1_GLRaV3_3138-07	0.0795512	0.0229996	0.00351443	0.0035911	0.00282479	0.00320823	0.0018306
MH814482.1_GLRaV3_12G402	0.0792826	0.0237169	0.00328507	0.00336172	0.00351443	0.00359175	0.00428165	0.00405112
MH521090.2_GLRaV3_Bla223	0.079537	0.0242715	0.0038214	0.00389812	0.0035911	0.00290199	0.00420487	0.00397439	0.00420487
MH521108.2_GLRaV3_Kat255	0.0793659	0.0238747	0.00343777	0.00351443	0.00405068	0.00397462	0.00481855	0.00458782	0.0042814	0.00474171
GU983863.1_GLRaV3_WA-MR	0.0787601	0.0230024	0.00244282	0.00251935	0.00282508	0.00274901	0.0035913	0.00336112	0.0031318	0.00366799	0.0035911
MH521112.2_GLRaV3_LN3204	0.0796391	0.0237184	0.00366869	0.00374541	0.0040516	0.00382213	0.00481971	0.00458887	0.00435927	0.00489659	0.0046657	0.00351529
MH521089.2_GLRaV3_BHA172	0.0805983	0.0241933	0.0042054	0.00428218	0.00351463	0.00389887	0.00336131	0.00305466	0.00458916	0.00451233	0.00528015	0.00405186	0.00528149
MK804765.1_GLRaV3_NUB-BR	0.0796109	0.0237893	0.00336044	0.00343707	0.00404989	0.00382036	0.00481753	0.0045869	0.00420416	0.00474071	0.00389745	0.0035137	0.00474145	0.00527896
GQ352631.1_GLRaV3_621	0.0794491	0.0241889	0.00435818	0.00443497	0.00374405	0.0040516	0.00382075	0.00374386	0.00497256	0.00497256	0.00543308	0.00420463	0.00528048	0.00420463	0.00527815
EU344893.1_GLRaV3_Cl-766	0.0818782	0.0277693	0.00959879	0.00967631	0.009056	0.00913495	0.00967577	0.00975276	0.0101411	0.0100635	0.0106051	0.00944379	0.0106852	0.0104522	0.0106028	0.0103728
MH814484.1_GLRaV3_12G445	0.0731515	0.0299154	0.00990153	0.00997901	0.0101327	0.0102115	0.0109082	0.0106759	0.0103661	0.0105979	0.01029	0.00990153	0.0109873	0.0114523	0.0103657	0.0115284	0.0168277
KY821094.1_GLRaV3_SL37-3	0.0674576	0.034665	0.0171466	0.0172252	0.0165964	0.0165205	0.0176957	0.0173037	0.0172243	0.0169887	0.0178502	0.0167559	0.0180898	0.0176966	0.0180056	0.0179297	0.023208	0.0181685
MH521116.2_GLRaV3_Pin244	0.080084	0.0247529	0.00305519	0.0031318	0.00451205	0.00443608	0.00528081	0.00489659	0.00482002	0.00520388	0.00528048	0.00397536	0.0052049	0.005589	0.00520234	0.00589592	0.0109953	0.0115305	0.0182462
MN662229_GLRaV3_RG	0.0786492	0.0263378	0.00643416	0.00651124	0.00620333	0.00551065	0.00697361	0.00674179	0.00681932	0.00627965	0.00735828	0.00628001	0.00697403	0.00728279	0.00727951	0.00759038	0.0128597	0.013472	0.0195795	0.00797771
MK988555.1_GLRaV3_Sau	0.00828556	0.0630726	0.0759886	0.076076	0.0763338	0.0761634	0.0766837	0.0766882	0.0769463	0.0766746	0.0766791	0.0764257	0.0772136	0.0775549	0.0768361	0.0769372	0.0795323	0.0710813	0.0648214	0.0773934	0.0785845
MH814483.1_GLRaV3_12G438A	0.0046657	0.0641949	0.0778318	0.0779195	0.0783537	0.0781828	0.078705	0.0787098	0.0787929	0.0786956	0.0785247	0.0782706	0.0788855	0.0797557	0.0787694	0.0787835	0.0813873	0.0720564	0.0669735	0.0790662	0.0782473	0.0075927
MH814486.1_GLRaV3_12G448	0.00451151	0.0641799	0.0778133	0.077901	0.078335	0.0781642	0.078862	0.0788667	0.0787741	0.0786769	0.078506	0.0782519	0.0790424	0.0797366	0.0787508	0.0787648	0.0813679	0.0722129	0.0665269	0.079223	0.0781411	0.00681972	0.00382213
KX756668.1_GLRaV3_TC-BR	0.00428165	0.0638452	0.0772966	0.0773842	0.0779933	0.0776471	0.0783444	0.078349	0.0782566	0.0781595	0.0779887	0.0777348	0.0785247	0.0792183	0.078058	0.0782473	0.0808483	0.0715273	0.066277	0.078705	0.0776242	0.00674341	0.00343908	0.00297917
GQ352632.1_GLRaV3_623	0.00543278	0.0645147	0.0779887	0.0780764	0.0786863	0.0783397	0.0790377	0.0792088	0.0789498	0.0790283	0.0786816	0.0784275	0.0792183	0.0799127	0.0789265	0.0787648	0.0815444	0.0725517	0.0676381	0.0793989	0.0783165	0.00805358	0.00505005	0.00397417	0.00405136
MH814487.1_GLRaV3_12G456	0.00551166	0.0647867	0.0782612	0.078349	0.0791351	0.0787882	0.0794869	0.0794917	0.0793989	0.0793015	0.0791303	0.0788761	0.0796677	0.0803627	0.0793753	0.0793894	0.0819957	0.0726558	0.0670514	0.0796725	0.0787648	0.00766998	0.00482136	0.00374541	0.00382267	0.00497316
KX701860.1_GLRaV3_ISAB-BR	0.00489569	0.0646078	0.0782519	0.0783397	0.0789498	0.0784275	0.0793015	0.0793062	0.0792135	0.079292	0.0789451	0.0786909	0.0793062	0.0801769	0.0791901	0.0792041	0.0818093	0.0726472	0.0670432	0.0796629	0.0784043	0.00751449	0.00451322	0.00374492	0.00382213	0.00497256	0.00489757
EU259806.1_GLRaV3_GP18	0.0072043	0.0659719	0.0796486	0.0797366	0.0803483	0.0800007	0.0807009	0.0807057	0.0804364	0.0801721	0.0803435	0.0800888	0.0808821	0.0814019	0.0805887	0.0806031	0.0833915	0.0738476	0.068665	0.0810634	0.0798009	0.00967855	0.00651244	0.00558728	0.00566492	0.00635671	0.00643533	0.00689729
KJ174518.1_GLRaV3	0.0176338	0.0715443	0.0847322	0.0848211	0.0854382	0.0854434	0.0856162	0.0857994	0.0857052	0.0857838	0.085789	0.0851766	0.0860665	0.0866799	0.0860353	0.0858728	0.088071	0.079418	0.073396	0.0859827	0.0852398	0.019999	0.0172468	0.0163016	0.0162251	0.0173191	0.0169322	0.017402	0.0188156
MH814485.1_GLRaV3_12G446	0.0048954	0.0652894	0.0787741	0.078862	0.0792968	0.0789498	0.0796486	0.0794774	0.0795606	0.0794632	0.0794679	0.0790377	0.0798294	0.0804364	0.079713	0.0795512	0.0821578	0.0729906	0.0676422	0.0800103	0.0789265	0.00813236	0.00443608	0.0040516	0.00412889	0.00527984	0.00535881	0.00474285	0.0070512	0.0174009
MN662228_GLRaV3_DK	0.0736518	0.0276123	0.00983251	0.00991008	0.0103739	0.0101429	0.0107622	0.0104522	0.0105304	0.0107622	0.0106852	0.00983251	0.011075	0.0114626	0.0109146	0.0117718	0.0170782	0.0169077	0.0217857	0.0113855	0.0132513	0.0711638	0.0727298	0.0727995	0.0726343	0.0731472	0.0735908	0.0733211	0.0747931	0.0817552	0.0734124
Yellow boxes indicate the diversities of DK, RG GLRaV3 genomes from the NCBI designated GLRaV3 reference genome
Blue boxes indicate the diversities of DK, RG GLRaV3 genomes from their corresponding most closely related genomes
Red box indicates the diversity of RG GLRaV3 genome from the genome that was used as reference during mapping for RG GLRaV3 genome reconstruction (This was also one of the most closely related genomes to RG GLRaV3)
Table S16. Pairwise distance matrix of the BB, DK and RG HSVd isolates obtained in this study with the global isolates
	HQ447057.1_HSVd_09-2009-2140hs	DQ371435.1_HSVd_3HSVd2-11	MF774874.1_HSVd_VV-TRAJ	MF774873.1_HSVd_VV-SEM	MF774870.1_HSVd_VV-TE	MF774869.1_HSVd_VV-SY	AB219944.1_HSVd_chi100Y-02-4-5	AB039268.1_HSVd_hKIw	MN662245_HSVd_RG	MG431973.1_HSVd_VG	MF774866.1_HSVd_VL-IS2	MF576419.1_HSVd_DgHV-6	KJ466332.1_HSVd_E64	KJ466330.1_HSVd_E5	KJ466327.1_HSVd_E4	MF576422.1_HSVd_SGKHV-7	MF774868.1_HSVd_VV-MH	KY244036.1_HSVd_188-08	KJ466331.1_HSVd_E32	MN662244_HSVd_DK	MG431974.1_HSVd_VL-TC	MF774875.1_HSVd_VV-CF	MF774872.1_HSVd_VV-CG	MF774871.1_HSVd_VV-IT	MF774862.1_HSVd_VV-CS	X06873.1_HSVd_Riesling	GQ995466.1_HSVd_PN.12	GQ995465.1_HSVd_PN.11	X87928.1_HSVd_IIa	KF007322.1_HSVd_6817_HSVd_CabS	NC_001351.1_HSVd	MN662243_HSVd_BB
HQ447057.1_HSVd_09-2009-2140hs
DQ371435.1_HSVd_3HSVd2-11	0.0141723
MF774874.1_HSVd_VV-TRAJ	0.0141723	0
MF774873.1_HSVd_VV-SEM	0.00352114	0.0106009	0.0106009
MF774870.1_HSVd_VV-TE	0.00352114	0.0106009	0.0106009	0
MF774869.1_HSVd_VV-SY	0.00352114	0.0106009	0.0106009	0	0
AB219944.1_HSVd_chi100Y-02-4-5	0.00352114	0.0106009	0.0106009	0	0	0
AB039268.1_HSVd_hKIw	0.0106104	0.0177534	0.0177534	0.00705163	0.00705163	0.00705163	0.00705163
MN662245_HSVd_RG	0.032263	0.0396432	0.0396432	0.0359395	0.0359395	0.0359395	0.0359395	0.0359361
MG431973.1_HSVd_VG	0.0322731	0.0177534	0.0177534	0.0286101	0.0286101	0.0286101	0.0286101	0.0359395	0.0583825
MF774866.1_HSVd_VL-IS2	0.0322731	0.0177534	0.0177534	0.0286101	0.0286101	0.0286101	0.0286101	0.0359395	0.0583825	0
MF576419.1_HSVd_DgHV-6	0.0213635	0.0286101	0.0286101	0.0177534	0.0177534	0.0177534	0.0177534	0.024977	0.0545802	0.0106009	0.0106009
KJ466332.1_HSVd_E64	0.0359395	0.0213538	0.0213538	0.032263	0.032263	0.032263	0.032263	0.0396262	0.0621742	0.00351804	0.00351804	0.0141691
KJ466330.1_HSVd_E5	0.0359395	0.0213538	0.0213538	0.032263	0.032263	0.032263	0.032263	0.0396262	0.0621742	0.00351804	0.00351804	0.0141691	0.00705477
KJ466327.1_HSVd_E4	0.0359631	0.0213635	0.0213635	0.0322731	0.0322731	0.0322731	0.0322731	0.0396432	0.0622139	0.00352114	0.00352114	0.0141723	0.00705163	0.00705163
MF576422.1_HSVd_SGKHV-7	0.024977	0.032263	0.032263	0.0213538	0.0213538	0.0213538	0.0213538	0.0286101	0.0583574	0.0141691	0.0141691	0.00351804	0.0177566	0.0177566	0.0177534
MF774868.1_HSVd_VV-MH	0.0141723	0	0	0.0106009	0.0106009	0.0106009	0.0106009	0.0177534	0.0396432	0.0177534	0.0177534	0.0286101	0.0213538	0.0213538	0.0213635	0.032263
KY244036.1_HSVd_188-08	0.0141723	0	0	0.0106009	0.0106009	0.0106009	0.0106009	0.0177534	0.0396432	0.0177534	0.0177534	0.0286101	0.0213538	0.0213538	0.0213635	0.032263	0
KJ466331.1_HSVd_E32	0.0396262	0.0249737	0.0249737	0.0359361	0.0359361	0.0359361	0.0359361	0.0433334	0.0659876	0.00705477	0.00705477	0.0177566	0.00351804	0.0106104	0.0106009	0.0141691	0.0249737	0.0249737
MN662244_HSVd_DK	0.0213635	0.0213635	0.0213635	0.0177534	0.0177534	0.0177534	0.0177534	0.024977	0.047089	0.0106009	0.0106009	0.00705477	0.0141691	0.0141691	0.0141723	0.0106104	0.0213635	0.0213635	0.0177566
MG431974.1_HSVd_VL-TC	0.0213636	0.0141691	0.0141691	0.0177793	0.0177793	0.0177793	0.0177793	0.0249902	0.0470612	0.0177695	0.0177695	0.0213538	0.0141946	0.0213635	0.0213927	0.0249737	0.0141691	0.0141691	0.0177695	0.0213538
MF774875.1_HSVd_VV-CF	0.0213636	0.0141691	0.0141691	0.0177793	0.0177793	0.0177793	0.0177793	0.0249902	0.0470612	0.0177695	0.0177695	0.0213538	0.0141946	0.0213635	0.0213927	0.0249737	0.0141691	0.0141691	0.0177695	0.0213538	0
MF774872.1_HSVd_VV-CG	0.0213636	0.0141691	0.0141691	0.0177793	0.0177793	0.0177793	0.0177793	0.0249902	0.0470612	0.0177695	0.0177695	0.0213538	0.0141946	0.0213635	0.0213927	0.0249737	0.0141691	0.0141691	0.0177695	0.0213538	0	0
MF774871.1_HSVd_VV-IT	0.0213636	0.0141691	0.0141691	0.0177793	0.0177793	0.0177793	0.0177793	0.0249902	0.0470612	0.0177695	0.0177695	0.0213538	0.0141946	0.0213635	0.0213927	0.0249737	0.0141691	0.0141691	0.0177695	0.0213538	0	0	0
MF774862.1_HSVd_VV-CS	0.0213636	0.0141691	0.0141691	0.0177793	0.0177793	0.0177793	0.0177793	0.0249902	0.0470612	0.0177695	0.0177695	0.0213538	0.0141946	0.0213635	0.0213927	0.0249737	0.0141691	0.0141691	0.0177695	0.0213538	0	0	0	0
X06873.1_HSVd_Riesling	0.0213636	0.0141691	0.0141691	0.0177793	0.0177793	0.0177793	0.0177793	0.0249902	0.0470612	0.0177695	0.0177695	0.0213538	0.0141946	0.0213635	0.0213927	0.0249737	0.0141691	0.0141691	0.0177695	0.0213538	0	0	0	0	0
GQ995466.1_HSVd_PN.12	0.0249737	0.0177534	0.0177534	0.0213636	0.0213636	0.0213636	0.0213636	0.021393	0.0433437	0.0213927	0.0213927	0.024977	0.0178047	0.0249999	0.0250423	0.0286101	0.0177534	0.0177534	0.0213927	0.024977	0.00352114	0.00352114	0.00352114	0.00352114	0.00352114	0.00352114
GQ995465.1_HSVd_PN.11	0.0177793	0.0177534	0.0177534	0.0213636	0.0213636	0.0213636	0.0213636	0.0286134	0.0433437	0.0213927	0.0213927	0.024977	0.0178047	0.0249999	0.0250423	0.0286101	0.0177534	0.0177534	0.0213927	0.024977	0.00352114	0.00352114	0.00352114	0.00352114	0.00352114	0.00352114	0.00706726
X87928.1_HSVd_IIa	0.0249737	0.0177534	0.0177534	0.0213636	0.0213636	0.0213636	0.0213636	0.0286134	0.0508066	0.0213927	0.0213927	0.024977	0.0178047	0.0249999	0.0250423	0.0286101	0.0177534	0.0177534	0.0213927	0.024977	0.00352114	0.00352114	0.00352114	0.00352114	0.00352114	0.00352114	0.00706726	0.00706726
KF007322.1_HSVd_6817_HSVd_CabS	0.0213636	0.0141691	0.0141691	0.0177793	0.0177793	0.0177793	0.0177793	0.0249902	0.0470612	0.0177695	0.0177695	0.0213538	0.0141946	0.0213635	0.0213927	0.0249737	0.0141691	0.0141691	0.0177695	0.0213538	0	0	0	0	0	0	0.00352114	0.00352114	0.00352114
NC_001351.1_HSVd	0.0249999	0.0322731	0.0322731	0.0213635	0.0213635	0.0213635	0.0213635	0.0213538	0.0508066	0.047134	0.047134	0.0360068	0.0508626	0.0508626	0.0509219	0.0396806	0.0322731	0.0322731	0.054612	0.0360068	0.0396296	0.0396296	0.0396296	0.0396296	0.0396296	0.0396296	0.0359531	0.0433334	0.0433334	0.0396296
MN662243_HSVd_BB	0.0286367	0.0213636	0.0213636	0.0250266	0.0250266	0.0250266	0.0250266	0.0323035	0.0545802	0.024977	0.024977	0.0286134	0.0213635	0.0286101	0.0286266	0.0322731	0.0213636	0.0213636	0.024977	0.0286134	0.00705477	0.00705477	0.00705477	0.00705477	0.00705477	0.00705477	0.0106009	0.0106009	0.0106009	0.00705477	0.0470787
Yellow boxes indicate the diversities of BB, DK, RG HSVd genomes from the NCBI designated HSVd reference genome
Blue boxes indicate the diversities of BB, DK, RG HSVd genomes from their corresponding most closely related genomes
Table S17. Pairwise distance matrix of the BB, DK and RG GYSVd1 isolates obtained in this study with the global isolates
	KX966269.1_GYSVd1_8s_CZZ	KY978404.1_GYSVd1_Q4-III	KX966270.1_GYSVd1_9s_CZZ	KF916042.1_GYSVd1_IUT_13	AY639606.1_GYSVd1_YS-SB1	AY639607.1_GYSVd1_YS-SB6	KX966271.1_GYSVd1_10s_CZZ	EU682454.1_GYSVd1_11	MF979527.1_GYSVd1_VB-108	KX966263.1_GYSVd1_CZZ	MN662240_GYSVd1_RG	KT000348.1_GYSVd1_TI_25	X87913.1_GYSVd1_IXc	MF576407.1_GYSVd1_DgSV1-8	MF576403.1_GYSVd1_R3SV1-2	MN662239_GYSVd1_DK	KX966267.1_GYSVd1_6s_CZZ	KX966272.1_GYSVd1_11s_CZZ	KX966268.1_GYSVd1_7s_CZZ	MF979529.1_GYSVd1_VD-102	MF979528.1_GYSVd1_VVL-101	KP010008.1_GYSVd1_Wangnamkeay-5	KX966273.1_GYSVd1_12s_CZZ	JQ686713.2_GYSVd1_AO141	JQ686711.2_GYSVd1_Bm102	JQ686710.2_GYSVd1_Bm101	MN662238_GYSVd1_BB	NC_001920.1_GYSVd1
KX966269.1_GYSVd1_8s_CZZ
KY978404.1_GYSVd1_Q4-III	0.00287357
KX966270.1_GYSVd1_9s_CZZ	0.00867074	0.00576375
KF916042.1_GYSVd1_IUT_13	0.00575336	0.00287151	0.00865192
AY639606.1_GYSVd1_YS-SB1	0.0115526	0.00864563	0.0144766	0.0115505
AY639607.1_GYSVd1_YS-SB6	0.00864563	0.00575545	0.0115526	0.00865194	0.00287357
KX966271.1_GYSVd1_10s_CZZ	0.0115674	0.00865192	0.0144999	0.0115526	0.0173985	0.014466
EU682454.1_GYSVd1_11	0.0115674	0.00865192	0.0144999	0.0115526	0.0173985	0.014466	0
MF979527.1_GYSVd1_VB-108	0.0144999	0.0115674	0.0174498	0.0144766	0.0203484	0.0173985	0.00287357	0.00287357
KX966263.1_GYSVd1_CZZ	0.0173985	0.014466	0.0203484	0.0173921	0.023281	0.0203311	0.0144681	0.0144681	0.0173921
MN662240_GYSVd1_RG	0.0115526	0.00864563	0.0144766	0.0115505	0.0173921	0.0144681	0.014466	0.014466	0.0173985	0.0173985
KT000348.1_GYSVd1_TI_25	0.0292269	0.0292269	0.0351971	0.0322188	0.0382183	0.0352242	0.0292514	0.0292514	0.0263015	0.0322188	0.0322031
X87913.1_GYSVd1_IXc	0.0262484	0.0262484	0.0322008	0.0292269	0.0352039	0.0322188	0.0262683	0.0262683	0.0233271	0.0292269	0.0292157	0.00287151
MF576407.1_GYSVd1_DgSV1-8	0.0322031	0.0322031	0.0382091	0.0352039	0.0412303	0.0382183	0.0322188	0.0322188	0.0292514	0.0352039	0.0351971	0.00864563	0.00575336
MF576403.1_GYSVd1_R3SV1-2	0.0322031	0.0322031	0.0382091	0.0352039	0.0412303	0.0382183	0.0322188	0.0322188	0.0292514	0.0352039	0.0351971	0.00864563	0.00575336	0
MN662239_GYSVd1_DK	0.0292269	0.0292269	0.0351971	0.0322188	0.0382183	0.0352242	0.0292514	0.0292514	0.0263015	0.0322188	0.0322031	0.00575545	0.00287151	0.00287357	0.00287357
KX966267.1_GYSVd1_6s_CZZ	0.0262484	0.0262484	0.0322008	0.0292269	0.0352039	0.0322188	0.0262683	0.0262683	0.0233271	0.0292269	0.0292157	0.00287151	0	0.00575336	0.00575336	0.00287151
KX966272.1_GYSVd1_11s_CZZ	0.0322031	0.0322031	0.0382091	0.0352039	0.0412303	0.0382183	0.0322188	0.0322188	0.0292514	0.0352039	0.0292269	0.00864563	0.00575336	0.0115526	0.0115526	0.00864563	0.00575336
KX966268.1_GYSVd1_7s_CZZ	0.0262484	0.0262484	0.0322008	0.0292269	0.0352039	0.0322188	0.0262683	0.0262683	0.0233271	0.0292269	0.0292157	0.00287151	0	0.00575336	0.00575336	0.00287151	0	0.00575336
MF979529.1_GYSVd1_VD-102	0.0322188	0.0322188	0.0382069	0.0352242	0.0382434	0.0382434	0.032248	0.032248	0.0292895	0.0352242	0.0352039	0.00865194	0.00575545	0.0115505	0.0115505	0.00865194	0.00575545	0.0115505	0.00575545
MF979528.1_GYSVd1_VVL-101	0.0322188	0.0322188	0.0382069	0.0352242	0.0382434	0.0382434	0.032248	0.032248	0.0292895	0.0352242	0.0352039	0.00865194	0.00575545	0.0115505	0.0115505	0.00865194	0.00575545	0.0115505	0.00575545	0
KP010008.1_GYSVd1_Wangnamkeay-5	0.0382183	0.0382183	0.0442606	0.0412464	0.0442885	0.0442885	0.0382434	0.0382434	0.0352583	0.0412464	0.0412303	0.0144681	0.0115505	0.0115526	0.0115526	0.00864563	0.0115505	0.0173921	0.0115505	0.0115505	0.0115505
KX966273.1_GYSVd1_12s_CZZ	0.0322031	0.0322031	0.0382091	0.0352039	0.0412303	0.0382183	0.0322188	0.0322188	0.0292514	0.0352039	0.0292269	0.00864563	0.00575336	0.0115526	0.0115526	0.00864563	0.00575336	0	0.00575336	0.0115505	0.0115505	0.0173921
JQ686713.2_GYSVd1_AO141	0.0351971	0.0351971	0.0412394	0.0382069	0.0442606	0.0412303	0.0352039	0.0352039	0.0322188	0.0382069	0.0322031	0.0115526	0.00865192	0.0144766	0.0144766	0.0115526	0.00865192	0.00287357	0.00865192	0.014466	0.014466	0.0203333	0.00287357
JQ686711.2_GYSVd1_Bm102	0.041228	0.041228	0.0473257	0.0442606	0.0473071	0.0473071	0.0412303	0.0412303	0.0382183	0.0442606	0.0382069	0.0173985	0.0144766	0.0203484	0.0203484	0.0173985	0.0144766	0.00865192	0.0144766	0.0144766	0.0144766	0.0203484	0.00865192	0.0115674
JQ686710.2_GYSVd1_Bm101	0.0351971	0.0351971	0.0412394	0.0382069	0.0442606	0.0412303	0.0352039	0.0352039	0.0322188	0.0382069	0.0322031	0.0115526	0.00865192	0.0144766	0.0144766	0.0115526	0.00865192	0.00287357	0.00865192	0.014466	0.014466	0.0203333	0.00287357	0.00576375	0.0115674
MN662238_GYSVd1_BB	0.0534351	0.0534351	0.0596271	0.0565191	0.0596175	0.0596175	0.0534422	0.0534422	0.0503841	0.0565191	0.0503676	0.0292179	0.0262483	0.032212	0.032212	0.0292179	0.0262483	0.0232919	0.0262483	0.0262483	0.0262483	0.0203333	0.0232919	0.0262681	0.0263008	0.0262681
NC_001920.1_GYSVd1	0.128013	0.128013	0.134981	0.124652	0.138282	0.134785	0.12793	0.12793	0.124494	0.131391	0.12114	0.101357	0.0981149	0.0982219	0.0982219	0.0948885	0.0981149	0.0915773	0.0981149	0.104614	0.104614	0.104712	0.0915773	0.0948885	0.101459	0.0948885	0.118092
Yellow boxes indicate the diversities of BB, DK, RG GYSVd1 genomes from the NCBI designated GYSVd1 reference genome
Blue boxes indicate the diversities of BB, DK, RG GYSVd1 genomes from their corresponding most closely related genomes
Table S18. Pairwise distance matrix of the DK and RG GYSVd2 isolates obtained in this study with the global isolates
	LR735996.1_GYSVd2_Sup4	LR735995.1_GYSVd2_Sup3	LR735994.1_GYSVd2_N132	MF979530.1_GYSVd2_VB-108	KY978405.1_GYSVd2_SL13-_I	FJ490172.1_GYSVd2_22-8	LR735993.1_GYSVd2_HER20	LR735992.1_GYSVd2_HER5	KX966257.1_GYSVd2_CZZ_1	KX966256.1_GYSVd2_CZZ_2	MN662242_GYSVd2_RG	NC_003612.1_GYSVd2	MN662241_GYSVd2_DK
LR735996.1_GYSVd2_Sup4
LR735995.1_GYSVd2_Sup3	0
LR735994.1_GYSVd2_N132	0	0
MF979530.1_GYSVd2_VB-108	0	0	0
KY978405.1_GYSVd2_SL13-_I	0	0	0	0
FJ490172.1_GYSVd2_22-8	0	0	0	0	0
LR735993.1_GYSVd2_HER20	0.00279135	0.00279135	0.00279135	0.00279135	0.00279135	0.00279135
LR735992.1_GYSVd2_HER5	0.00279135	0.00279135	0.00279135	0.00279135	0.00279135	0.00279135	0
KX966257.1_GYSVd2_CZZ_1	0.0027933	0.0027933	0.0027933	0.0027933	0.0027933	0.0027933	0.00559248	0.00559248
KX966256.1_GYSVd2_CZZ_2	0.0027933	0.0027933	0.0027933	0.0027933	0.0027933	0.0027933	0.00559248	0.00559248	0.0056023
MN662242_GYSVd2_RG	0	0	0	0	0	0	0.00279135	0.00279135	0.0027933	0.0027933
NC_003612.1_GYSVd2	0.0027933	0.0027933	0.0027933	0.0027933	0.0027933	0.0027933	0.00559248	0.00559248	0.0056023	0.0056023	0.0027933
MN662241_GYSVd2_DK	0.0027933	0.0027933	0.0027933	0.0027933	0.0027933	0.0027933	0.00559248	0.00559248	0.0056023	0.0056023	0.0027933	0.0056023
Yellow boxes indicate the diversities of DK, RG GYSVd2 genomes from the NCBI designated GYSVd2 reference genome
Blue boxes indicate the diversities of DK, RG GYSVd2 genomes from their corresponding most closely related genomes
Table S19. Pairwise distance matrix of the DK and RG AGVd isolates obtained in this study with the global isolates
	KY081960.1_AGVd_Suffolk	KF007272.1_AGVd_6089_AGVd_Crim	KF876034.1_AGVd_meyme	MK975820.1_AGVd_HUP_5BB	MH521286.1_AGVd_WM35-VII	KY404213.1_AGVd_Iran5	KF007275.1_AGVd_6555_AGVd_RG	KF876037.1_AGVd_xatam	JQ686701.1_AGVd_Bm102	KF007274.1_AGVd_6447_AGVd_SB	KJ019301.1_AGVd_Ind-2	EU743606.1_AGVd_22-2	FJ746842.1_AGVd_22-243	FJ746840.1_AGVd_22-227	FJ746836.1_AGVd_22-215	FJ746830.1_AGVd_22-173	FJ746827.1_AGVd_22-163	FJ746823.1_AGVd_22-135	FJ746822.1_AGVd_22-129	FJ746821.1_AGVd_22-120	MN662236_AGVd_RG	NC_003553.1_AGVd	MN662235_AGVd_DK
KY081960.1_AGVd_Suffolk
KF007272.1_AGVd_6089_AGVd_Crim	0.00312501
KF876034.1_AGVd_meyme	0	0.00312501
MK975820.1_AGVd_HUP_5BB	0	0.00312501	0
MH521286.1_AGVd_WM35-VII	0	0.00312501	0	0
KY404213.1_AGVd_Iran5	0	0.00312501	0	0	0
KF007275.1_AGVd_6555_AGVd_RG	0.00312257	0.00625738	0.00312257	0.00312257	0.00312257	0.00312257
KF876037.1_AGVd_xatam	0	0.00312501	0	0	0	0	0.00312257
JQ686701.1_AGVd_Bm102	0.00312257	0.00625738	0.00312257	0.00312257	0.00312257	0.00312257	0.00625985	0.00312257
KF007274.1_AGVd_6447_AGVd_SB	0.00312501	0.00626967	0.00312501	0.00312501	0.00312501	0.00312501	0.00625738	0.00312501	0.00625738
KJ019301.1_AGVd_Ind-2	0.0157815	0.0189969	0.0157815	0.0157815	0.0157815	0.0157815	0.0189589	0.0157815	0.0189589	0.0189969
EU743606.1_AGVd_22-2	0.0221515	0.0253878	0.0221515	0.0221515	0.0221515	0.0221515	0.0253594	0.0221515	0.0253594	0.0253878	0.00625985
FJ746842.1_AGVd_22-243	0.0253878	0.0286451	0.0253878	0.0253878	0.0253878	0.0253878	0.0286062	0.0253878	0.0286062	0.0286451	0.00940451	0.00312501
FJ746840.1_AGVd_22-227	0.0253878	0.0286451	0.0253878	0.0253878	0.0253878	0.0253878	0.0286062	0.0253878	0.0286062	0.0286451	0.00940451	0.00312501	0.00626967
FJ746836.1_AGVd_22-215	0.0253878	0.0286451	0.0253878	0.0253878	0.0253878	0.0253878	0.0286062	0.0253878	0.0286062	0.0286451	0.00940451	0.00312501	0.00626967	0.00626967
FJ746830.1_AGVd_22-173	0.0253878	0.0286451	0.0253878	0.0253878	0.0253878	0.0253878	0.0286062	0.0253878	0.0286062	0.0286451	0.00940451	0.00312501	0.00626967	0.00626967	0.00626967
FJ746827.1_AGVd_22-163	0.0253878	0.0286451	0.0253878	0.0253878	0.0253878	0.0253878	0.0286062	0.0253878	0.0286062	0.0286451	0.00940451	0.00312501	0.00626967	0.00626967	0.00626967	0.00626967
FJ746823.1_AGVd_22-135	0.0253878	0.0286451	0.0253878	0.0253878	0.0253878	0.0253878	0.0286062	0.0253878	0.0286062	0.0286451	0.00940451	0.00312501	0.00626967	0.00626967	0.00626967	0.00626967	0.00626967
FJ746822.1_AGVd_22-129	0.0221515	0.0253878	0.0221515	0.0221515	0.0221515	0.0221515	0.0253594	0.0221515	0.0253594	0.0253878	0.00625985	0	0.00312501	0.00312501	0.00312501	0.00312501	0.00312501	0.00312501
FJ746821.1_AGVd_22-120	0.0253594	0.0286062	0.0253594	0.0253594	0.0253594	0.0253594	0.0285827	0.0253594	0.0285827	0.0286062	0.00941199	0.00312257	0.00625738	0.00625738	0.00625738	0.00625738	0.00625738	0.00625738	0.00312257
MN662236_AGVd_RG	0.0157815	0.0189969	0.0157815	0.0157815	0.0157815	0.0157815	0.0189589	0.0157815	0.0189589	0.0189969	0.00625985	0.00625985	0.00940451	0.00940451	0.00940451	0.00940451	0.00940451	0.00940451	0.00625985	0.00941199
NC_003553.1_AGVd	0.00625985	0.00940451	0.00625985	0.00625985	0.00625985	0.00625985	0.00941199	0.00625985	0.00941199	0.00940451	0.0221515	0.0285827	0.0318401	0.0318401	0.0318401	0.0318401	0.0318401	0.0318401	0.0285827	0.0318216	0.0221515
MN662235_AGVd_DK	0.00312501	0	0.00312501	0.00312501	0.00312501	0.00312501	0.00625738	0.00312501	0.00625738	0.00626967	0.0189969	0.0253878	0.0286451	0.0286451	0.0286451	0.0286451	0.0286451	0.0286451	0.0253878	0.0286062	0.0189969	0.00940451
Yellow boxes indicate the diversities of DK, RG AGVd genomes from the NCBI designated AGVd reference genome
Blue boxes indicate the diversities of DK, RG AGVd genomes from their corresponding most closely related genomes
Table S20. Recombinant events detected in the reconstructed complete/near complete viral genomes
Virus		GLRaV3			GLRaV4
Recombinant sequence		DK_GLRaV3	RG_GLRaV3		RG_GLRaV4
Event number		1	1	2	1
Major parental sequence		MH814486.1_GLRaV3 12G448	MH814486.1_GLRaV3 12G448	MH814482.1_GLRaV3 12G402	MF669483.1 GLRaV4 WAMR-4
Minor parental sequence		Unknown (KJ174518.1_GLRaV3)	Unknown (KJ174518.1_GLRaV3)	MH521115.2_GLRaV3 Mer240	KY940819.1 GLRaV4 Bt26
In alignment	Begin	270	1	17866	13117
	End	9425	11738	18214	13856
In recombinant sequence	Begin	Undetermined	Undetermined	17686	13017
	End	8698	11562	18034	Undetermined
Detection methods	RDP	2.49e-56	2.49e-56	1.85e-17	9.3e-91
	GENECONV	8.95e-51	8.95e-51	8.55e-16	7.74e-80
	Bootscan	1.6e-60	1.6e-60	2.02e-15	1.38e-97
	Maxchi	5.55e-12	5.55e-12	7.25e-09	9.41e-19
	Chimaera	3.52e-15	3.52e-15	7.45e-09	9.17e-19
	Siscan	8.7e-93	8.7e-93	6.88e-08	5.32e-18
	PhylPro	NS	NS	NS	NS
	LARD	NS	NS	NS	NS
	3Seq	NS	NS	7.08e-05	NS
Only events detected by at least five algorithms were considered
Undetermined indicates that beginning or ending position of a recombination event couldnot be detected
Unknown indicates the recombination event where the parent was unknown; the other parental like ancestor used to infer the existence of a missing parental sequence is indicated in brackets
NS indicates no significant recombination event detected using a particular algorithm
